# Supplementary material for: Characterization of RNA in exosomes secreted by human breast cancer cell lines using next-generation sequencing
Source: PeerJ. 2013 Nov 5;1:e201. doi: 10.7717/peerj.201 (PMC3828613; doi:10.7717/peerj.201)
Supplement: Table S3 [file peerj-01-201-s008.xlsx]

## Sheet: Supplemental Table  3
Supplemental Table 3. List of primers used for qRT-PCR. List of primers used for qRT-PCR.
Gene Symbol	Gene name	Forward primer	Reverse primer
EEF1A1	eukaryotic translation elongation factor 1 alpha 1	gagctttctgggcagacttg	tcgctttgctgttcgtgata
FTH1	ferritin, heavy polypeptide 1	ccagtttgtgcagttccagt	aggtggccgaatcttcctt
FTL	ferritin, light polypeptide	gctacgagcgtctcctgaag	ggcctggttcagctttttct
RAB13	member RAS oncogene family	cgggacatcttgctcaagtc	agggagcacttgttggtgtt
RPPH1	ribonuclease P RNA component H1	cagccattgaactcacttcg	gtcagactgggcaggagatg
RPL28	ribosomal protein L28	aaggtgtcgtggtggtcatt	ttgcggatcatgtgtctgat
